# Supplementary material for: β-Dystroglycan Restoration and Pathology Progression in the Dystrophic mdx Mouse: Outcome and Implication of a Clinically Oriented Study with a Novel Oral Dasatinib Formulation
Source: Biomolecules. 2021 Nov 22;11(11):1742. doi: 10.3390/biom11111742 (PMC8615430; doi:10.3390/biom11111742)
Supplement: Supplementary file 1 [file biomolecules-11-01742-s001.zip]

Archive with 1 entries (1 files):
- biomolecules-1429162-supplementary.pdf
